# Supplementary material for: Synergistic Effects of Glial Fibrillary Acidic Protein Mutation and Overexpression in the Pathogenesis of Alexander Disease
Source: Int J Mol Sci. 2026 May 15;27(10):4405. doi: 10.3390/ijms27104405 (PMC13207236; doi:10.3390/ijms27104405)
Supplement: Supplementary file 1 [file ijms-27-04405-s001.zip]

Archive with 1 entries (1 files):
- ijms-4285291-supplementary.pdf
